# Supplementary material for: Silver-Catalyzed Cascade Cyclization of Amino-NH-1,2,3-Triazoles with 2-Alkynylbenzaldehydes: An Access to Pentacyclic Fused Triazoles
Source: Molecules. 2022 Nov 4;27(21):7567. doi: 10.3390/molecules27217567 (PMC9655256; doi:10.3390/molecules27217567)
Supplement: Supplementary file 1 [file molecules-27-07567-s001.zip]

Archive with 1 entries (1 files):
- molecules-1985750-supplementary.pdf
